# Supplementary material for: Growth Hormone Improves Adipose Tissue Browning and Muscle Wasting in Mice with Chronic Kidney Disease-Associated Cachexia
Source: Int J Mol Sci. 2022 Dec 4;23(23):15310. doi: 10.3390/ijms232315310 (PMC9740214; doi:10.3390/ijms232315310)
Supplement: Supplementary file 1 [file ijms-23-15310-s001.zip]

Archive with 1 entries (1 files):
- ijms-1979348-supplementary.pdf
